# Supplementary material for: Electronic and Optical Properties of Rocksalt Mg1−xZnxO and Wurtzite Zn1−xMgxO with Varied Concentrations of Magnesium and Zinc
Source: Materials (Basel). 2022 Nov 1;15(21):7689. doi: 10.3390/ma15217689 (PMC9653927; doi:10.3390/ma15217689)
Supplement: Supplementary file 1 [file materials-15-07689-s001.zip]

Archive with 1 entries (1 files):
- materials-1970692-supplementary.pdf
